# Supplementary material for: The Inconsistent Assessment of Quality of Life in Patients Treated for Head and Neck Cancer with Anti-EGFR Inhibitors: A Systematic Scoping Review
Source: Cancers (Basel). 2023 Apr 26;15(9):2475. doi: 10.3390/cancers15092475 (PMC10177329; doi:10.3390/cancers15092475)
Supplement: Supplementary file 1 [file cancers-15-02475-s001.zip]

Archive with 1 entries (1 files):
- cancers-2296584-supplementary.pdf
